# Supplementary material for: The global trends and regional differences in incidence of Zika virus infection and implications for Zika virus infection prevention
Source: PLoS Negl Trop Dis. 2022 Oct 21;16(10):e0010812. doi: 10.1371/journal.pntd.0010812 (PMC9586358; doi:10.1371/journal.pntd.0010812)
Supplement: S1 Data — (XLSX) [file pntd.0010812.s003.xlsx]

## Sheet: Figure 1A
The global incidence of ZIKV infection in 204 countries and territories in 2019. (A) The ASRs of ZIKV infection in 2019.
	Country		ASR
	Costa Rica		46.93
	Puerto Rico		1.29
	El Salvador		211.75
	Jamaica		0.33
	Guatemala		106.62
	Honduras		52.71
	Mexico		12.91
	Suriname		5.08
	Barbados		34.38
	Trinidad and Tobago		0.57
	United States Virgin Islands		18.15
	Nicaragua		105.47
	Panama		756.82
	Belize		317.58
	Angola		0.03
	Cuba		17.92
	Argentina		10.5
	Brazil		38.22
	Bolivia (Plurinational State of)		109.71
	Venezuela (Bolivarian Republic of)		11.89
	Dominican Republic		0.22
	Ecuador		0.82
	Grenada		0.77
	United States of America		0.26
	Peru		143.69
	Paraguay		24.56
	Colombia		24.45
	Guyana		0.13

## Sheet: Figure 1B
The global incidence of ZIKV infection in 204 countries and territories in 2019. (B) The episodes ZIKV infection of female with age between 15 to 49 in 2019.
	Country		Number
	Costa Rica		848
	United States of America		282
	El Salvador		5195
	Guatemala		7391
	Jamaica		4
	Honduras		2001
	Mexico		6086
	Suriname		10
	Nicaragua		2639
	Venezuela (Bolivarian Republic of)		1217
	Panama		10948
	Barbados		35
	Belize		502
	Paraguay		628
	United States Virgin Islands		6
	Colombia		4327
	Brazil		31873
	Argentina		1754
	Cuba		663
	Bolivia (Plurinational State of)		4672
	Ecuador		50
	Peru		17951

## Sheet: Figure 2
FIGURE 2: The EAPCs of ZIKV infection ASRs from 2011 to 2015, and from 2015 to 2019.
			2011-2015				2015-2019
			EAPC	Lower limit	Upper limit		EAPC	Lower limit	Upper limit
	Global		72.85	16.47	156.53		-32.22	-58.17	9.82
	Male		72.92	16.51	156.63		-31.92	-58.53	11.76
	Female		72.8	16.43	156.44		-32.43	-57.92	8.49
	Low SDI		71.49	15.41	154.83		-48.77	-54.57	-42.22
	Low-middle SDI		72.27	16.03	155.77		-36.45	-64.46	13.65
	Middle SDI		73.29	16.9	156.87		-25.46	-55.96	26.15
	High-middle SDI		73.21	16.57	157.38		-41.14	-55.72	-21.77
	High SDI		131.42	63.92	226.71		30.2	-85.44	1064.01
	High-income Asia Pacific		0	0	0		4.15	-46.12	101.32
	South Asia		0	0	0		3.92	-84.02	575.67
	Southeast Asia		0	0	0		3.95	-46.98	103.82
	Caribbean		73.94	17.15	158.27		-22.7	-74.27	132.21
	Andean Latin America		134.62	66.18	231.23		144.85	-79.09	2766.63
	Central Latin America		72.37	16.14	155.83		-38.96	-47.3	-29.3
	Southern Latin America		0	0	0		55.72	-59.57	499.84
	Tropical Latin America		73.25	16.78	157.02		-43.04	-51.42	-33.21
	High-income North America		0	0	0		-21.31	-60.08	55.11
	Oceania		73.61	16.81	158.03		40.91	-60.53	403.1
	Central Sub-Saharan Africa		0	0	0		-60.31	-90.27	61.96

## Sheet: Figure 3
FIGURE 3: Age group distribution of ZIKV infection episodes by GBD region in 2011, 2015 and 2019.
	Region	Year	Under 5	5-14 years	15-49 years	50-69 years	70+ years	Overall
	Global	2011	9248.94	21889.4	91882.1	22279.1	4732.9	150032
		2015	88483.6	203502	928443	246783	52289.2	1.5195e+06
		2019	15667.7	36945.5	162574	43814	9641.1	268643
	Caribbean	2011	89.6029	208.001	834.702	198.361	39.0455	1369.71
		2015	894.077	2032.26	8345.24	2305.81	439.629	14017
		2019	205.949	416.729	2114.21	800.529	191.736	3729.16
	Andean Latin America	2011	1.67252	3.92991	13.8313	3.09203	0.684686	23.2104
		2015	57.7807	133.846	499.953	119.523	25.9588	837.061
		2019	4164.53	9294.6	37501	9541.41	2134.43	62636
	Central Latin America	2011	4914.81	12092.5	45122.8	10584.2	2363.79	75078.1
		2015	46981.7	110036	454827	116370	26017.1	754231
		2019	6922.55	16101.2	66227.6	16718.4	3791.23	109761
	Southern Latin America	2011	0	0	0	0	0	0
		2015	0	0	0	0	0	0
		2019	237.975	597.644	2869.41	860.178	236.356	4801.56
	Tropical Latin America	2011	4242.62	9584.56	45909.3	11493.2	2329.36	73559.1
		2015	40547.5	91295.3	464756	127986	25806.3	750390
		2019	4087.74	10449.5	53388.4	15678.1	3223.62	86827.4
	High-income North America	2011	0	0	0	0	0	0
		2015	0	0	0	0	0	0
		2019	32.8095	85.8579	473.568	215.338	63.7315	871.304
	Oceania	2011	0.239418	0.426524	1.43597	0.212474	0.0257943	2.34018
		2015	2.58675	4.43904	15.6081	2.45552	0.289743	25.3792
		2019	0	0	0	0	0	0
	Central Sub-Saharan Africa	2011	0	0	0	0	0	0
		2015	0	0	0	0	0	0
		2019	16.159	0	0	0	0	16.159
			2011						2015						2019
			Under 5 (%)	5-14 years (%)	15-49 years (%)	50-69 years (%)	70+ years (%)		Under 5 (%)	5-14 years (%)	15-49 years (%)	50-69 years (%)	70+ years (%)		Under 5 (%)	5-14 years (%)	15-49 years (%)	50-69 years (%)	70+ years (%)
	Global		6.16	14.59	61.24	14.85	3.15		5.82	13.39	61.1	16.24	3.44		5.83	13.75	60.52	16.31	3.59
	Caribbean		6.54	15.19	60.94	14.48	2.85		6.38	14.5	59.54	16.45	3.14		5.52	11.17	56.69	21.47	5.14
	Andean Latin America		7.21	16.93	59.59	13.32	2.95		6.9	15.99	59.73	14.28	3.1		6.65	14.84	59.87	15.23	3.41
	Central Latin America		6.55	16.11	60.1	14.1	3.15		6.23	14.59	60.3	15.43	3.45		6.31	14.67	60.34	15.23	3.45
	Southern Latin America		0	0	0	0	0		0	0	0	0	0		4.96	12.45	59.76	17.91	4.92
	Tropical Latin America		5.77	13.03	62.41	15.62	3.17		5.4	12.17	61.94	17.06	3.44		4.71	12.03	61.49	18.06	3.71
	High-income North America		0	0	0	0	0		0	0	0	0	0		3.77	9.85	54.35	24.71	7.31
	Oceania		10.23	18.23	61.36	9.08	1.1		10.19	17.49	61.5	9.68	1.14		0	0	0	0	0
	Central Sub-Saharan Africa		0	0	0	0	0		0	0	0	0	0		100	0	0	0	0

## Sheet: Figure 4
FIGURE 4: The episodes of ZIKV infection by age group, and by SDI region, from 2011-2019.
	Region	Year	Under 5	5-14 years	15-49 years	50-69 years	70+ years
	Global	2011	9248.94	21889.4	91882.1	22279.1	4732.9
		2012	31229.1	73253.6	314719	78100.1	16571.6
		2013	57369.9	133450	586243	148891	31566.7
		2014	79227.4	183012	820514	213212	45190.9
		2015	88483.6	203502	928443	246783	52289.2
		2016	82580.2	193572	889530	238316	49317.5
		2017	74414.9	179710	827711	222072	44989.4
		2018	57216.1	139521	644705	175803	36117.2
		2019	15667.7	36945.5	162574	43814	9641.1
	Low SDI	2011	186.94	303.21	1071.17	210.77	49.52
		2012	638.38	1038.17	3704.24	737.27	170.68
		2013	1179.68	1938.94	6962.62	1402.26	320.28
		2014	1629.88	2728.63	9821.24	2002.55	451.81
		2015	1811.35	3109.61	11170.4	2308.39	514.52
		2016	1195.37	2173.08	7785.42	1644.41	364.15
		2017	464.27	942.29	3374.48	736.21	166.05
		2018	238.66	501.74	1780.35	393.59	88.43
		2019	120.59	263.42	927.71	207.79	46.79
	Low-middle SDI	2011	4799.61	11148.8	42265.7	9002.07	2042.94
		2012	16301.6	37318.1	145245	31459.4	7128.79
		2013	30124.2	68054	271382	59794	13536.6
		2014	41813.8	93512.5	380793	85397.9	19288.2
		2015	46845.6	104229	431270	98580.8	22198.9
		2016	40163.7	93282.4	414702	102581	20619.3
		2017	32078.3	79768.5	386777	103485	18591.8
		2018	24089.2	60720.5	295173	79922.3	14523
		2019	6383.74	14360.5	57353.9	12961.6	2781
	Middle SDI	2011	3118.81	7442.15	32230.1	8266.91	1683.65
		2012	10425.4	24887.5	110158	29151.3	5931
		2013	18979.5	45270.7	204851	55917.7	11367.3
		2014	26045.1	61930.8	286563	80586	16415
		2015	29051.9	68717.6	325142	94000.5	19185.7
		2016	34302.9	80316.3	363917	99535	20949.6
		2017	38781.1	90761.8	393198	101789	22082.8
		2018	30286.2	71268.9	309326	81574.4	17897
		2019	7826.81	18684.9	83334	23537.1	5232.87
	High-middle SDI	2011	1140.17	2987.26	16281.8	4790.51	954.88
		2012	3851.84	9981.94	55493.7	16719.1	3333.89
		2013	7063.74	18133.2	102818	31709.5	6327.05
		2014	9705.53	24762.2	142992	45116.9	9010.2
		2015	10734.8	27348.8	160423	51744.4	10352.9
		2016	6476.3	16582.5	96504.7	31533	6464
		2017	2297.48	5969.19	31842	10178.4	2277.02
		2018	2021.95	5348.23	29052.5	9435.67	2129.57
		2019	1281.17	3536.7	20413.3	6865	1510.21
	High SDI	2011	0.36	0.95	4.89	2.08	0.59
		2012	1.49	3.99	21	9.08	2.64
		2013	3.45	9.4	50.35	22.19	6.58
		2014	6.26	17.4	94.87	42.64	12.94
		2015	9.82	28.12	156.4	71.61	22.36
		2016	387.45	1078.21	6012.92	2831.36	873.34
		2017	716.91	2061.1	11585.8	5577.02	1789.93
		2018	521.56	1524.87	8650.71	4236.93	1413.85
		2019	48.41	85.86	473.56	215.33	63.73

## Sheet: Figure 5
FIGURE 5: The episodes of ZIKV infection by age group, and by sex, from 2011-2019.
	Sex	Year	Under 5	5-14 years	15-49 years	50-69 years	70+ years
	Both	2011	9248.94	21889.4	91882.1	22279.1	4732.9
		2012	31229.1	73253.6	314719	78100.1	16571.6
		2013	57369.9	133450	586243	148891	31566.7
		2014	79227.4	183012	820514	213212	45190.9
		2015	88483.6	203502	928443	246783	52289.2
		2016	82580.2	193572	889530	238316	49317.5
		2017	74414.9	179710	827711	222072	44989.4
		2018	57216.1	139521	644705	175803	36117.2
		2019	15667.7	36945.5	162574	43814	9641.1
	Female	2011	5943.68	14061.5	56943.5	11590	2001.94
		2012	20070.8	47050.7	195005	40658.3	7015.04
		2013	36872.7	85710	363176	77566.9	13366.9
		2014	50925.1	117539	508184	111151	19132.3
		2015	56887.9	130693	574831	128739	22123.5
		2016	53141.6	123632	544402	122012	20228.8
		2017	47934.1	114132	499519	111313	17734.6
		2018	36878.9	88693	388832	88300.4	14256.8
		2019	10182.5	23657.3	99124.7	22305.5	3903.7
	Male	2011	3305.26	7827.95	34938.7	10689.1	2730.96
		2012	11158.3	26203	119715	37441.8	9556.6
		2013	20497.2	47740.4	223067	71324.6	18199.9
		2014	28302.3	65473.2	312330	102061	26058.5
		2015	31595.6	72808.7	353612	118045	30165.8
		2016	29438.6	69940.1	345127	116303	29088.7
		2017	26480.8	65578.3	328192	110759	27254.9
		2018	20337.1	50828.4	255873	87503	21860.4
		2019	5485.19	13288.2	63449.6	21508.5	5737.4

## Sheet: Figure S1
Figure S1: The number of ZIKV incident rate by age group, and by sex, from 2011-2019.
	Sex	Year	Under 5	5-14 years	15-49 years	50-69 years	70+ years
	Male	2011	0.98	1.22	1.86	1.98	1.72
		2013	6.02	7.38	11.69	12.45	10.86
		2015	9.24	11.12	18.26	19.35	17.12
		2017	7.7	9.9	16.72	17.19	14.47
		2019	1.6	1.99	3.19	3.18	2.82
	Famale	2011	1.88	2.35	3.09	2.09	0.96
		2013	11.58	14.16	19.41	13.13	6.09
		2015	17.77	21.31	30.31	20.39	9.64
		2017	14.89	18.38	26	16.65	7.29
		2019	3.18	3.77	5.1	3.17	1.5
